# Supplementary material for: Exploring the “Tip of the Tongue” and “Feeling of Knowing” Phenomena During Advanced Aging: The Interplay of Age of Acquisition, Vocabulary and Verbal Fluency
Source: Behav Sci (Basel). 2025 Dec 5;15(12):1686. doi: 10.3390/bs15121686 (PMC12729277; doi:10.3390/bs15121686)
Supplement: Supplementary file 1 [file behavsci-15-01686-s001.zip]

Archive with 1 entries (1 files):
- behavsci-3991465-supplementary.pdf
